# Supplementary material for: A microaerobically induced small heat shock protein contributes to Rhizobium leguminosarum/Pisum sativum symbiosis and interacts with a wide range of bacteroid proteins
Source: Appl Environ Microbiol. 2024 Dec 23;91(1):e01385-24. doi: 10.1128/aem.01385-24 (PMC11784457; doi:10.1128/aem.01385-24)
Supplement: Table S2 — Proteins identified in sHSP complexes. [file aem.01385-24-s0004.xlsx]

## Sheet: Table S2
		Table S2. RPSMa values for proteins identified in sHSP complexes
	RLV Accession	Description	RPSMa		Protein size (Da)	Tryptic peptides		Replicate 1				Replicate 2				Total PSM	Mean PSM	St. Dev.	St. Error
			RLV-1399-coeluted proteins	Full bacteroid extractsb				PSMs	Coverage	Distinct peptides		PSMs	Coverage	Distinct peptides
	RLV_1843	Nitrogenase Fe protein (NifH)	2362	200	26876	25		788	73	66		393	74	71		1181	590.5	279.307	197.5
	RLV_1399	Hsp20/alpha crystallin family protein	2017.86	145.833	21272	28		635	69	40		495	77	57		1130	565	98.9949	70
	RLV_1842	Nitrogenase protein alpha chain (NifD)	1522.32	264.228	55549	56		979	70	77		726	89	146		1705	852.5	178.898	126.5
	RLV_1841	Nitrogenase molybdenum-iron protein beta chain (NifK)	1356.12	379.259	53072	49		800	72	67		529	85	98		1329	664.5	191.626	135.5
	RLV_6296	Hsp20/alpha crystallin family protein	1180.56	169.444	17551	18		223	54	14		202	81	25		425	212.5	14.8492	10.5
	RLV_4577	Universal stress family protein	456.25	90.4762	22848	16		89	46	10		57	59	14		146	73	22.6274	16
	RLV_3265	60 kDa chaperonin (GroEL)	427.536	284.783	57855	69		366	55	21		224	59	20		590	295	100.409	71
	RLV_6655	ATP synthase subunit alpha	417.544	110.606	54680	57		303	51	32		173	65	49		476	238	91.9239	65
	RLV_1848	Glutamyl-tRNAGlu reductase N-terminal domain protein	365	128	34516	40		207	50	20		85	53	18		292	146	86.267	61
	RLV_6653	ATP synthase subunit beta	298.837	296.774	50975	43		156	48	23		101	59	32		257	128.5	38.8909	27.5
	RLV_1846	D-alanine--D-alanine ligase	298.78	110.714	43987	41		144	40	17		101	46	30		245	122.5	30.4056	21.5
	RLV_4236	Elongation factor Tu	288.158	135.238	42551	38		96	53	21		123	61	28		219	109.5	19.0919	13.5
	RLV_6165	D-3-phosphoglycerate dehydrogenase	282.653	91.6667	56491	49		173	63	34		104	76	38		277	138.5	48.7904	34.5
	RLV_4730	Universal stress family protein	256.897	95.8333	29616	29		90	74	22		59	79	24		149	74.5	21.9203	15.5
	RLV_4905	Protein RecA	231.818	32.3232	39097	44		113	51	21		91	54	23		204	102	15.5563	11
	RLV_7164	Chaperone protein (DnaK)	230.864	141.667	68462	81		264	45	30		110	47	32		374	187	108.894	77
	RLV_6597	Cobaltochelatase CobS subunit	225	40	36890	32		77	42	16		67	60	24		144	72	7.07107	5
	RLV_1890	Electron transfer flavodomain protein	222.414	92	23381	29		75	64	14		54	63	13		129	64.5	14.8492	10.5
	RLV_5937	UDP-glucose 6-dehydrogenase	220.833	72.973	48428	48		139	46	21		73	60	26		212	106	46.669	33
	RLV_7109	Succinate-semialdehyde dehydrogenase family protein	185.87	129.524	52195	46		111	40	17		60	47	21		171	85.5	36.0624	25.5
	RLV_1891	Electron transfer flavodomain protein	172.581	55.9524	40241	31		49	30	13		58	38	16		107	53.5	6.36396	4.5
	RLV_0969	60 kDa chaperonin (GroEL)	165.217	123.188	57516	69		151	33	8		77	31	6		228	114	52.3259	37
	RLV_6794	50S ribosomal protein L19	159.375	86.2745	19456	32		56	56	9		46	61	11		102	51	7.07107	5
	RLV_2756	Methionine adenosyltransferase	159.259	56.7568	44674	54		118	50	21		54	54	23		172	86	45.2548	32
	RLV_2988	UDP-N-acetylglucosamine 1-carboxyvinyltransferase	155.952	17.1717	45691	42		58	42	18		73	59	23		131	65.5	10.6066	7.5
	RLV_6528	Aspartokinase	152.174	35.4167	44767	46		81	43	16		59	58	21		140	70	15.5563	11
	RLV_0818	Hsp20 family protein	120	17.7778	18027	20		31	58	11		17	55	10		48	24	9.89949	7
	RLV_4269	50S ribosomal protein L6	119.231	53.3333	16988	26		29	29	6		33	38	7		62	31	2.82843	2
	RLV_1892	Protein (FixC)	116.327	54.386	47412	49		63	43	17		51	40	18		114	57	8.48528	6
	RLV_4251	Elongation factor G	114.118	44.0678	77762	85		119	29	21		75	44	27		194	97	31.1127	22
	RLV_4578	EF-hand domain pair family protein	105.556	139.394	9080	9		6	30	2		13	47	4		19	9.5	4.94975	3.5
	RLV_2767	Scaffold Nfu/NifU N terminal family protein (NifU)	100	76.1905	20810	14		10	40	6		18	46	8		28	14	5.65685	4
	RLV_6292	Conserved region in glutamate synthase family protein	88.75	27.3438	172503	40		43	17	22		28	15	19		71	35.5	10.6066	7.5
	RLV_4538	30S ribosomal protein S2	87.8788	84.127	28230	33		27	53	12		31	55	14		58	29	2.82843	2
	RLV_1885	Carbamoyl-phosphate synthase L chain ATP binding domain protein	87.5	68.8889	49854	44		53	36	15		24	35	14		77	38.5	20.5061	14.5
	RLV_4246	DNA-directed RNA polymerase subunit beta	85.0932	46.4567	150501	161		176	35	49		98	37	49		274	137	55.1543	39
	RLV_1826	Redoxin family protein	83.3333	33.3333	40370	33		33	39	12		22	39	13		55	27.5	7.77817	5.5
	RLV_4846	FeS assembly ATPase SufC	82.7586	124.242	27381	29		30	39	10		18	49	10		48	24	8.48528	6
	RLV_4559	Pyruvate dehydrogenase E1 component subunit alpha	79.7619	45.2381	38027	42		31	35	11		36	41	14		67	33.5	3.53553	2.5
	RLV_7163	Chaperone protein (DnaJ)	78	31.4286	40845	50		45	31	10		33	41	13		78	39	8.48528	6
	RLV_1886	Glutamyl-tRNAGlu reductase N-terminal domain protein	76.9231	70.1754	34326	39		54	36	11		6	13	5		60	30	33.9411	24
	RLV_6681	Dihydrolipoyllysine-residue succinyltransferase component of 2-oxoglutarate dehydrogenase complex	76.1905	177.419	43660	42		42	40	13		22	30	12		64	32	14.1421	10
	RLV_2751	Hsp20 family protein	75	*	15652	18		9	33	4		18	52	6		27	13.5	6.36396	4.5
	RLV_0502	Hsp20/alpha crystallin family protein	75	nd	17853	18		23	38	6		4	28	3		27	13.5	13.435	9.5
	RLV_1961	Nickel-dependent hydrogenase family protein (HupL)	74.5763	43.9394	66108	59		39	36	19		49	46	24		88	44	7.07107	5
	RLV_7019	DNA gyrase subunit B	73.5294	37.1429	91563	102		77	33	27		73	43	32		150	75	2.82843	2
	RLV_6686	Succinate--CoA ligase [ADP-forming] subunit beta	72.8261	105.405	41679	46		38	35	13		29	41	15		67	33.5	6.36396	4.5
	RLV_1884	KamA family protein	71.7391	113.158	44646	46		46	52	19		20	50	17		66	33	18.3848	13
	RLV_1839	Nitrogenase iron-molybdenum cofactor biosynthesis protein (NifN)	71.5909	60	47729	44		25	19	9		38	34	14		63	31.5	9.19239	6.5
	RLV_2815	Acetylglutamate kinase	71.4286	33.3333	31150	28		24	35	11		16	38	10		40	20	5.65685	4
	RLV_1835	RNA polymerase sigma-54 factor	70	38.2353	57502	50		60	18	8		10	13	7		70	35	35.3553	25
	RLV_4268	30S ribosomal protein S8	68.4211	63.8889	14331	19		16	57	6		10	40	4		26	13	4.24264	3
	RLV_1837	Aspartate-semialdehyde dehydrogenase	66.2162	55.1282	41494	37		15	31	11		34	38	14		49	24.5	13.435	9.5
	RLV_0587	KR domain protein	63.0435	26.9841	26899	23		16	40	8		13	34	9		29	14.5	2.12132	1.5
	RLV_1950	Hydrogenase accessory protein (HypB)	62.963	*	32590	27		15	30	8		19	35	10		34	17	2.82843	2
	RLV_6687	Malate dehydrogenase	62.9032	286.667	33604	31		17	27	7		22	43	11		39	19.5	3.53553	2.5
	RLV_2928	Ornithine carbamoyltransferase	60	*	33424	30		14	15	4		22	49	15		36	18	5.65685	4
	RLV_4244	50S ribosomal protein L10	58.6957	59.5238	18132	23		8	37	5		19	69	10		27	13.5	7.77817	5.5
	RLV_1400	BON domain protein	58	71.9298	23320	25		15	23	5		14	37	7		29	14.5	0.707107	0.5
	RLV_0817	Hsp20/alpha crystallin family protein	57.1429	nd	16080	21		16	27	5		8	34	5		24	12	5.65685	4
	RLV_7279	Aldo/keto reductase family protein	56.4103	*	38149	39		13	11	3		31	42	14		44	22	12.7279	9
	RLV_4847	FeS assembly protein SufB	54.4643	77.037	54622	56		24	31	13		37	53	22		61	30.5	9.19239	6.5
	RLV_5340	Cell division protein FtsZ	53.4483	nd	36020	29		16	16	4		15	34	8		31	15.5	0.707107	0.5
	RLV_4556	2-dehydro-3-deoxyphosphooctonate aldolase	53.3333	45.8333	29937	30		25	37	9		7	22	6		32	16	12.7279	9
	RLV_1845	ATP-grasp domain protein	53.125	51.6667	52593	48		25	24	9		26	30	13		51	25.5	0.707107	0.5
	RLV_5781	ATP-dependent Clp protease proteolytic subunit (ClpP)	52.1739	87.7193	21595	23		13	38	6		11	30	5		24	12	1.41421	1
	RLV_1384	Universal stress family protein	51.7857	166.667	31191	28		17	27	6		12	38	9		29	14.5	3.53553	2.5
	RLV_4266	50S ribosomal protein L5	51.7241	38.3333	20983	29		7	32	5		23	48	9		30	15	11.3137	8
	RLV_4254	50S ribosomal protein L3	51.5625	53.0303	22537	32		9	33	5		24	49	10		33	16.5	10.6066	7.5
	RLV_0069	Fructose-1 6-bisphosphate aldolase	51.4286	*	40096	35		9	25	7		27	39	14		36	18	12.7279	9
	RLV_4154	Lon protease	50.463	79.1667	86242	108		58	33	27		51	35	25		109	54.5	4.94975	3.5
	RLV_4243	50S ribosomal protein L1	50	46.3768	24088	33		16	31	7		17	42	9		33	16.5	0.707107	0.5
	RLV_1830	Cbb3-type cytochrome c oxidase subunit	50	68.4211	30676	21		9	20	5		12	22	6		21	10.5	2.12132	1.5
	RLV_5959	Oxidoreductase NAD-binding Rossmann fold family protein	47.0588	27.1605	38248	34		9	18	5		23	39	12		32	16	9.89949	7
	RLV_4532	ATP-dependent Clp protease ATP-binding subunit ClpA	46.4286	17	90778	98		27	23	18		64	46	32		91	45.5	26.163	18.5
	RLV_3391	Modulator of DNA gyrase family protein	43.4783	38.5417	49761	46		23	32	13		17	26	10		40	20	4.24264	3
	RLV_7130	Polyribonucleotide nucleotidyltransferase	42	75.8621	79921	75		27	25	16		36	35	24		63	31.5	6.36396	4.5
	RLV_1895	FeMo cofactor biosynthesis protein NifB	41.9643	*	54396	56		15	15	7		32	37	20		47	23.5	12.0208	8.5
	RLV_1980	Bacterial regulatory crp family protein (FnrN2)	41.6667	28.9855	26532	30		10	21	4		15	31	6		25	12.5	3.53553	2.5
	RLV_4048	Phosphonate metabolism protein PhnM	41.4286	nd	41475	35		13	23	7		16	21	6		29	14.5	2.12132	1.5
	RLV_4845	FeS assembly protein SufD	41.1765	54.321	45192	34		20	19	7		8	21	8		28	14	8.48528	6
	RLV_1828	Cbb3-type cytochrome oxidase component FixO	40.4762	52.381	27227	21		7	18	4		10	24	5		17	8.5	2.12132	1.5
	RLV_1840	Nitrogenase iron-molybdenum cofactor biosynthesis protein NifE	40.1786	50	48433	56		14	20	9		31	50	23		45	22.5	12.0208	8.5
	RLV_3996	Replicative DNA helicase	40	*	55235	55		27	31	14		17	30	13		44	22	7.07107	5
	RLV_2023	OS=Rhizobium leguminosarum bv. viciae OX=387 GN=RLV_2023 PE=3 SV=1	39.1304	nd	34783	46		12	21	7		24	46	12		36	18	8.48528	6
	RLV_1836	Amino acid kinase family protein	39.0625	47.7778	38633	32		12	27	9		13	32	9		25	12.5	0.707107	0.5
	RLV_1140	Orn/Lys/Arg decarboxylase major domain protein	38.5135	49.7076	83521	74		30	21	13		27	29	17		57	28.5	2.12132	1.5
	RLV_4260	30S ribosomal protein S3	38.3721	27.7778	27573	43		14	23	5		19	30	7		33	16.5	3.53553	2.5
	RLV_0445	3-oxoacyl-ACP reductase FabG	38.2353	nd	25072	17		5	18	3		8	25	4		13	6.5	2.12132	1.5
	RLV_5779	2-isopropylmalate synthase	38.1818	30.5556	62267	55		10	15	7		32	26	15		42	21	15.5563	11
	RLV_3192	NAD dependent epimerase/dehydratase family protein	37.5	*	29538	24		6	19	4		12	38	8		18	9	4.24264	3
	RLV_1687	Plasmid partitioning protein RepB	36.9565	nd	37747	46		14	26	7		20	41	12		34	17	4.24264	3
	RLV_7057	ATP-dependent protease ATPase subunit HslU	36.6667	25	47959	60		23	29	11		21	39	16		44	22	1.41421	1
	RLV_3300	Iron-sulfur cluster carrier protein	36.1111	20	41104	36		15	22	7		11	25	8		26	13	2.82843	2
	RLV_4560	Pyruvate dehydrogenase E1 component subunit beta	36.1111	34.2857	49034	36		12	21	7		14	24	9		26	13	1.41421	1
	RLV_1844	Diaminobutyrate--2-oxoglutarate transaminase	35.7143	182.222	46054	42		16	26	8		14	27	10		30	15	1.41421	1
	RLV_5582	Energy-dependent translational throttle protein EttA	35.7143	33	60886	63		30	25	11		15	20	9		45	22.5	10.6066	7.5
	RLV_6359	CobW/HypB/UreG nucleotide-binding domain protein	34.7222	43	41340	36		7	8	3		18	32	11		25	12.5	7.77817	5.5
	RLV_5639	GatB domain protein	34.3137	27.193	43318	51		20	39	13		15	24	8		35	17.5	3.53553	2.5
	RLV_4875	Phosphoribosylformylglycinamidine synthase subunit PurQ	34.2105	19.0476	23693	19		7	19	4		6	19	4		13	6.5	0.707107	0.5
	RLV_4880	Phosphoribosylformylglycinamidine synthase subunit PurL	33.0645	16.9697	79391	62		16	20	13		25	24	16		41	20.5	6.36396	4.5
	RLV_1893	Ferredoxin-like protein	31.8182	45.4545	10904	11		3	24	2		4	28	4		7	3.5	0.707107	0.5
	RLV_5881	ABC transporter family protein	31.746	nd	56464	63		22	34	13		18	35	15		40	20	2.82843	2
	RLV_6979	Aspartate-semialdehyde dehydrogenase	31.5789	87.1795	36088	38		5	7	2		19	38	11		24	12	9.89949	7
	RLV_1849	Phosphoribosylglycinamide synthetase ATP-grasp domain protein	30.7692	76.3441	51123	52		14	21	7		18	26	10		32	16	2.82843	2
	RLV_4756	Parvulin-like PPIase	30.303	33.3333	68048	66		27	33	16		13	24	10		40	20	9.89949	7
	RLV_4241	Transcription termination/antitermination protein NusG	29.6296	49	20588	27		5	19	3		11	33	6		16	8	4.24264	3
	RLV_6771	ABC transporter family protein	29.5455	nd	24729	22		3	16	3		10	29	8		13	6.5	4.94975	3.5
	RLV_3997	50S ribosomal protein L9	29.1667	59.6491	21126	24		6	22	4		8	18	3		14	7	1.41421	1
	RLV_4209	Ribonuclease E	28.0992	58.7065	104756	121		35	17	14		33	18	15		68	34	1.41421	1
	RLV_6056	Enoyl-(Acyl carrier) reductase family protein	28	36.3636	31357	25		5	14	3		9	20	6		14	7	2.82843	2
	RLV_4271	30S ribosomal protein S5	27.1429	52.381	20651	35		8	16	3		11	33	6		19	9.5	2.12132	1.5
	RLV_4461	Methionine aminopeptidase	27.0833	*	30365	24		5	14	3		8	28	7		13	6.5	2.12132	1.5
	RLV_1821	OsmC-like family protein	26.9231	111.111	16428	13		2	9	2		5	16	2		7	3.5	2.12132	1.5
	RLV_4488	Homoserine dehydrogenase	26.9231	14.5833	47009	39		8	15	6		13	22	8		21	10.5	3.53553	2.5
	RLV_6286	UTP--glucose-1-phosphate uridylyltransferase	26.5625	82.6667	32389	32		8	21	5		9	21	6		17	8.5	0.707107	0.5
	RLV_7353	Peptide chain release factor 3	26.1194	nd	58629	67		14	16	6		21	31	12		35	17.5	4.94975	3.5
	RLV_6568	3-hydroxyacyl-CoA dehydrogenase C-terminal domain protein	25.9259	15.942	31760	27		6	10	2		8	25	6		14	7	1.41421	1
	RLV_3742	NH(3)-dependent NAD(+) synthetase	25.8065	*	29686	31		6	14	3		10	30	7		16	8	2.82843	2
	RLV_6347	Alanine dehydrogenase/PNT C-terminal domain protein	25.7143	14.2857	39313	35		11	23	8		7	14	5		18	9	2.82843	2
	RLV_1135	Arginine deiminase	25.641	27.957	45808	39		11	10	4		9	20	8		20	10	1.41421	1
	RLV_1887	Glutamate dehydrogenase	25.5556	80.5556	44766	45		14	18	8		9	21	7		23	11.5	3.53553	2.5
	RLV_4892	30S ribosomal protein S4	25	73.6842	20363	30		4	9	2		11	45	8		15	7.5	4.94975	3.5
	RLV_5736	50S ribosomal protein L25	25	52.0833	21955	24		3	19	3		9	27	5		12	6	4.24264	3
	RLV_6777	Aconitate hydratase	25	120.398	96989	84		23	18	14		19	16	13		42	21	2.82843	2
	RLV_6211	Glyceraldehyde-3-phosphate dehydrogenase	24.2857	116.049	35867	35		3	6	2		14	26	8		17	8.5	7.77817	5.5
	RLV_5733	Ribose-phosphate pyrophosphokinase	24.2424	38.0952	33494	33		6	14	3		10	28	7		16	8	2.82843	2
	RLV_3750	Superoxide dismutase	23.8095	55.5556	22479	21		6	20	3		4	20	3		10	5	1.41421	1
	RLV_4681	Single-stranded DNA-binding protein	23.8095	64.4444	17782	21		5	19	3		5	25	4		10	5	0	0
	RLV_4532	Citrate synthase	23.2558	17.3333	48054	43		7	13	5		13	21	8		20	10	4.24264	3
	RLV_4000	30S ribosomal protein S6	23.2143	52.381	17805	28		4	27	4		9	34	5		13	6.5	3.53553	2.5
	RLV_1670	Quinolinate synthase A	23.2143	22.7273	35278	28		11	19	5		2	7	2		13	6.5	6.36396	4.5
	RLV_4259	50S ribosomal protein L22	23.0769	51.5152	14153	26		7	16	3		5	26	4		12	6	1.41421	1
	RLV_5876	Bacterial transglutaminase-like N-terminal region family protein	22.9167	*	29931	24		3	8	2		8	23	6		11	5.5	3.53553	2.5
	RLV_6356	LacI family transcriptional regulator	22.8571	nd	36821	35		5	7	2		11	16	6		16	8	4.24264	3
	RLV_6656	ATP synthase subunit delta	22.7273	39.5833	19848	22		6	19	3		4	16	3		10	5	1.41421	1
	RLV_6416	Transaldolase	22.093	72.0721	34783	43		8	21	5		11	28	7		19	9.5	2.12132	1.5
	RLV_4472	Aspartyl/glutamyl-tRNA(Asn/Gln) amidotransferase subunit B	20.6897	26	54778	58		4	8	4		20	32	14		24	12	11.3137	8
	RLV_5917	Polysaccharide pyruvyl transferase family protein	20.2703	22	34210	37		8	15	3		7	16	4		15	7.5	0.707107	0.5
	RLV_5073	Beta-ketoacyl synthase N-terminal domain protein	19.697	19.7531	44581	33		6	15	5		7	11	4		13	6.5	0.707107	0.5
	RLV_4093	3-oxoacyl-[acyl-carrier-protein] synthase 3	19.6429	18.0556	31705	28		5	11	2		6	17	4		11	5.5	0.707107	0.5
	RLV_4540	Uridylate kinase	19.5652	48.3333	25121	23		6	19	4		3	9	2		9	4.5	2.12132	1.5
	RLV_1401	MBL fold metallo-hydrolase	19.5312	54.2636	59630	64		16	21	9		9	14	7		25	12.5	4.94975	3.5
	RLV_1962	Hydrogenase family protein	19.4444	13	39149	36		4	6	2		10	26	8		14	7	4.24264	3
	RLV_7175	Phosphonate metabolism protein PhnM	19.0476	*	41701	42		5	9	3		11	26	8		16	8	4.24264	3
	RLV_2924	Phosphate-specific transport system accessory protein PhoU	18.9655	*	26213	29		2	8	2		9	29	5		11	5.5	4.94975	3.5
	RLV_5669	2-amino-3-ketobutyrate coenzyme A ligase	18.8889	23.6559	42454	45		12	12	5		5	11	4		17	8.5	4.94975	3.5
	RLV_4007	YicC-like N-terminal region family protein	18.75	30.2083	32360	40		8	13	4		7	22	6		15	7.5	0.707107	0.5
	RLV_7114	30S ribosomal protein S1	18.4932	73.0769	62387	73		10	13	6		17	23	11		27	13.5	4.94975	3.5
	RLV_4455	Trigger factor	18.4932	85.9259	54392	73		12	21	9		15	28	11		27	13.5	2.12132	1.5
	RLV_5597	Aldehyde dehydrogenase family protein	18.4783	23.9583	50182	46		8	11	4		9	14	5		17	8.5	0.707107	0.5
	RLV_5666	RNA polymerase sigma factor RpoD	18.4466	48.1481	77310	103		23	16	12		15	16	10		38	19	5.65685	4
	RLV_4520	General L-amino acid transport ATP-binding protein AapP	18.1818	*	29195	33		8	19	4		4	12	3		12	6	2.82843	2
	RLV_3977	LysM domain protein	18.0328	nd	68527	61		5	9	5		17	18	9		22	11	8.48528	6
	RLV_5555	UDP-N-acetylmuramate--L-alanine ligase	18	*	50829	50		5	8	3		13	23	9		18	9	5.65685	4
	RLV_4530	Phasin family domain protein	17.8571	75.7576	13283	14		3	24	2		2	26	2		5	2.5	0.707107	0.5
	RLV_5506	Stringent starvation B family protein	17.6471	*	18902	17		2	15	2		4	20	3		6	3	1.41421	1
	RLV_6214	Phosphoglycerate kinase	17.5676	59.1398	43112	37		3	5	2		10	21	8		13	6.5	4.94975	3.5
	RLV_6045	Uncharacterized protein	17.5	9.21986	89093	60		7	5	3		14	15	11		21	10.5	4.94975	3.5
	RLV_4188	ABC transporter family protein	17.3913	nd	24617	23		4	13	2		4	20	4		8	4	0	0
	RLV_0749	Uncharacterized protein	17.2414	*	37657	29		3	7	2		7	13	4		10	5	2.82843	2
	RLV_5494	Acetolactate synthase	17	*	65402	50		5	11	5		12	16	7		17	8.5	4.94975	3.5
	RLV_6758	Argininosuccinate synthase	16.9811	50.7937	45218	53		8	12	5		10	23	7		18	9	1.41421	1
	RLV_4130	50S ribosomal protein L13	16.6667	*	17276	27		3	22	3		6	39	5		9	4.5	2.12132	1.5
	RLV_1203	Nucleotide sugar dehydrogenase family protein	16.6667	*	48539	48		7	11	4		9	20	8		16	8	1.41421	1
	RLV_5750	Ubiquinol-cytochrome c reductase iron-sulfur subunit	16.6667	*	20545	18		3	16	2		3	16	2		6	3	0	0
	RLV_7110	4-aminobutyrate transaminase	16.6667	192.222	45499	42		7	8	3		7	19	7		14	7	0	0
	RLV_1136	Ornithine carbamoyltransferase	15.8537	52.0833	37724	41		7	12	4		6	12	4		13	6.5	0.707107	0.5
	RLV_0252	Catalase-peroxidase	15.7895	105.085	79602	76		14	17	9		10	11	6		24	12	2.82843	2
	RLV_6534	Methyltransferase domain protein	15.625	nd	32186	32		4	8	2		6	20	5		10	5	1.41421	1
	RLV_4922	Apolipophorin-III family protein	15.5462	28.1804	245924	238		19	4	9		55	19	39		74	37	25.4558	18
	RLV_4693	3-oxoacyl-[acyl-carrier-protein] synthase 2	15	34.4444	44218	40		6	13	4		6	11	4		12	6	0	0
	RLV_0438	Histidinol dehydrogenase	14.7727	7.84314	48252	44		8	12	4		5	10	4		13	6.5	2.12132	1.5
	RLV_4545	Outer membrane protein assembly factor BamA	14.4737	23	84942	76		11	12	8		11	18	11		22	11	0	0
	RLV_7261	Elongation factor 4	14.3836	10.119	67460	73		4	8	4		17	21	11		21	10.5	9.19239	6.5
	RLV_4050	Phosphoribosylformylglycinamidine cyclo-ligase	14.2857	30.5556	36712	28		4	11	3		4	11	3		8	4	0	0
	RLV_4582	ATPase associated with various cellular activities family protein	14.2857	16.6667	50672	63		15	22	8		3	8	3		18	9	8.48528	6
	RLV_6691	Succinate dehydrogenase flavoprotein subunit	14.1667	57.5163	66939	60		4	5	3		13	15	7		17	8.5	6.36396	4.5
	RLV_6272	Oligoendopeptidase pepF/M3 family protein	14.0625	29.7872	68900	64		9	14	8		9	11	6		18	9	0	0
	RLV_3477	DSBA-like thioredoxin domain protein	14	nd	27889	25		2	8	2		5	8	2		7	3.5	2.12132	1.5
	RLV_6170	ATP-dependent zinc metalloprotease FtsH	13.7681	9.61538	69024	69		8	8	4		11	13	7		19	9.5	2.12132	1.5
	RLV_3570	KR domain protein	13.6364	nd	24579	22		2	12	2		4	18	3		6	3	1.41421	1
	RLV_6747	Peptidase M3 family protein	13.2911	40.2299	78473	79		13	12	6		8	15	8		21	10.5	3.53553	2.5
	RLV_6797	3-isopropylmalate dehydratase large subunit	13.2653	35.8974	50782	49		9	10	3		4	12	4		13	6.5	3.53553	2.5
	RLV_3317	Polyprenyl synthetase family protein	13.2353	17.284	36371	34		3	7	2		6	21	6		9	4.5	2.12132	1.5
	RLV_3862	Hsp70 family protein	12.7907	nd	47459	43		2	6	2		9	16	6		11	5.5	4.94975	3.5
	RLV_5209	UvrABC system protein B	12.5	*	106113	120		14	10	8		16	16	12		30	15	1.41421	1
	RLV_7127	Beta-ketoacyl synthase N-terminal domain protein	12.5	39.2857	42459	36		5	12	4		4	8	3		9	4.5	0.707107	0.5
	RLV_5944	Mannose-1-phosphate guanylyltransferase	12.2222	28.1385	103653	90		6	5	4		16	13	11		22	11	7.07107	5
	RLV_6024	Amino acid ABC transporter ATPase	12.069	*	26860	29		2	6	2		5	23	5		7	3.5	2.12132	1.5
	RLV_3376	ABC transporter family protein	12	*	23738	25		3	16	3		3	15	3		6	3	0	0
	RLV_1894	Nif-specific regulatory protein	11.7188	*	56180	64		5	7	3		10	19	8		15	7.5	3.53553	2.5
	RLV_6683	Alpha-ketoglutarate dehydrogenase	11.6	98.062	115013	125		17	12	10		12	11	9		29	14.5	3.53553	2.5
	RLV_4270	50S ribosomal protein L18	11.3636	40.4762	12800	22		2	15	2		3	28	3		5	2.5	0.707107	0.5
	RLV_0100	FCD domain protein	11.2903	nd	26981	31		2	9	2		5	15	3		7	3.5	2.12132	1.5
	RLV_6523	Chaperone protein (ClpB)	11.2069	58.5366	95759	116		11	9	7		15	15	12		26	13	2.82843	2
	RLV_5523	PrkA AAA domain protein	10.9195	22.0339	73939	87		13	14	7		6	9	4		19	9.5	4.94975	3.5
	RLV_1854	ABC transporter family protein	10.6383	*	41411	47		8	18	6		2	5	2		10	5	4.24264	3
	RLV_5875	A predicted alpha-helical domain with a conserved ER motif family protein	10.2564	*	34392	39		4	7	2		4	16	4		8	4	0	0
	RLV_5886	Semialdehyde dehydrogenase NAD binding domain protein	10	*	37628	40		4	13	4		4	9	3		8	4	0	0
	RLV_3195	Phytanoyl-CoA dioxygenase family protein	9.67742	24.359	30807	31		4	14	3		2	9	2		6	3	1.41421	1
	RLV_4487	Aminotransferase	9.375	nd	47097	48		6	9	3		3	6	2		9	4.5	2.12132	1.5
	RLV_4664	Glutamine--fructose-6-phosphate aminotransferase [isomerizing]	8.77193	nd	65815	57		5	6	3		5	9	2		10	5	0	0
	RLV_5614	Methionine synthase	8.59375	10.4575	138864	128		8	5	5		14	11	12		22	11	4.24264	3
	RLV_5104	LysR substrate binding domain protein	8.57143	nd	34538	35		3	8	2		3	10	3		6	3	0	0
	RLV_2896	D-galactarate dehydratase / Altronate hydrolase C terminus family protein	8.33333	14.5833	54881	48		5	6	2		3	6	2		8	4	1.41421	1
	RLV_5816	Oligopeptide/dipeptide ABC transporter ATP-binding C-terminal domain protein	8.33333	nd	36063	30		2	6	2		3	10	3		5	2.5	0.707107	0.5
	RLV_6542	Protein translocase subunit SecA	8.18182	17.5	102239	110		14	9	7		4	4	3		18	9	7.07107	5
	RLV_6684	Succinate--CoA ligase [ADP-forming] subunit alpha	7.35294	143.333	31078	34		3	10	2		2	8	2		5	2.5	0.707107	0.5
	RLV_7005	Transcription termination factor Rho	7.27273	63.8889	47030	55		5	9	3		3	8	3		8	4	1.41421	1
	RLV_7171	DNA polymerase I	7.01754	10.1961	109597	114		4	2	2		12	10	9		16	8	5.65685	4
	RLV_4172	NADH-quinone oxidoreductase subunit F	6.52174	9.40171	47583	46		2	7	2		4	10	3		6	3	1.41421	1
	RLV_4774	DNA topoisomerase 4 subunit B	6.17978	nd	79226	89		3	5	3		8	9	5		11	5.5	3.53553	2.5
	RLV_4247	DNA-directed RNA polymerase subunit beta'	6.17647	45.2575	155445	170		11	6	7		10	7	9		21	10.5	0.707107	0.5
	RLV_4344	Vitamin B12-dependent ribonucleotide reductase	6.12245	17.6471	139330	147		8	5	5		10	9	8		18	9	1.41421	1
	RLV_6325	Alpha-1 4 glucan phosphorylase	5.05618	45.7711	91730	89		3	3	2		6	6	4		9	4.5	2.12132	1.5
	RLV_2775	DNA mismatch repair protein MutS	4.85437	nd	98189	103		5	4	3		5	6	5		10	5	0	0
	RLV_6629	Uncharacterized protein	1.72414	nd	215913	174		2	1	2		4	2	3		6	3	1.41421	1
	aRPSM is the mean PSM normalized to the number of tryptic peptides of the protein (x100)
	bDurán D, Albareda M, García C, Marina A, Ruiz-Argüeso T, Palacios JM. 2021. Proteome analysis reveals a significant host-specific response in Rhizobium leguminosarum bv. viciae endosymbiotic cells. Mol Cell Proteomics 20:100009.
	nd: not detected; *: not detected in all the replicates.
